# Supplementary material for: TRPC6 is a mechanosensitive channel essential for ultrasound neuromodulation in the mammalian brain
Source: Proc Natl Acad Sci U S A. 2024 Dec 3;121(50):e2404877121. doi: 10.1073/pnas.2404877121 (PMC11648612; doi:10.1073/pnas.2404877121)
Supplement: Supplementary file 2 — Dataset S01 (XLSX) [file pnas.2404877121.sd01.xlsx]

## Sheet: Fig. 1F
		US1	US2	US3
		0.525048	3.40528	4.50768
		7.63388	-0.206054	0.762482
		6.5743	3.37617	0.574359
		0.545493	1.77473	1.13784
		10.7513	4.13189	3.24974
		4.4922	5.57224	2.61593
		8.55717	1.08318	4.56742
		0.0347531	0.318824	0.112586
		0.0629516	4.94534	4.66405
		11.829	3.10359	0.0423734
		0.721626	0.192875	0.325297
	MEAN	4.70252	2.518	2.05089
	SEM	1.37599	0.602765	0.575219

## Sheet: Fig. 2D
	Control	Ca2+ free	Cd2+
	0.525048	-0.107313	-0.0698983
	7.63388	-0.101768	0.0612031
	13.676	0.212428	-0.0237348
	2.77138	0.573748	-0.0411047
	3.74403	-0.0594589	-0.0844574
	1.49501	0.0468178	0.00997181
	0.413203	-0.0418725	0.0411361
		-0.250136	0.0411361
		-0.14425

## Sheet: Fig. 2H
	Control	TTX	CNQX+AP5
	0.545493	-0.0059579	1.2381
	8.55717	0.441461	-0.0673304
	11.2779	0.762085	-0.0673304
	0.0629516	-0.0767902	2.88476
	11.829	0.0166916	0.136449
	0.721626	-0.0608573	0.251849
			5.35997
			0.0979241

## Sheet: Fig. 3D
	Control	RuR	GsMTx4
	10.7513	0.995903	0.413377
	4.4922	2.22554	0.709789
	8.55717	3.43984	0.18927
	0.0347531	5.26179	1.55205
	3.09697	0.722644	-0.0354152
		5.48972	0.018934

## Sheet: Fig. 3H
	Control	Dooku1	BI-749327
	7.11547	0.562982	-0.187239
	5.76255	4.6783	-0.517834
	2.77138	14.2329	0.0669953
	3.74403	0.448278	-0.963986
	1.49501	16.1119	0.205079
	0.840085	8.33161	-0.0516276
	1.40433	4.46539	0.626509
	20.7618	5.83662	0.506396
	11.6048	11.2456	3.31812
	23.9071	7.00775	0.958311
	4.18656	4.70751	-0.00954564
	1.72459	1.27282	0.123494
	4.02558	5.43887
	13.0268

## Sheet: Fig. 4D
	WT	KO	OE
	2.77229	-0.105909	6.83325		KO: TRPC6-KO
	7.69098	-0.0783898	2.07155		OE: TRPC6-KO w/ mTRPC6
	3.14836	-0.229452	7.2671
	5.18732	1.36522	10.4832
	5.81311	0.05123	1.4491
	1.71557	1.47658	2.07907
	3.08744	1.17279	2.2267
	1.03256	-0.273159	3.05804
	5.10713	-0.183881	6.25365
	4.8969	-0.621437	8.81699
	1.76717	1.35007	3.52869
	5.57192		6.23767

## Sheet: Fig. 5G
	intensity (mW)		0	70	130	211	349	521	730
	Fraction of significant response	pre (control)	0.1	0.1	0.466667	0.4	0.833333	0.866667	1
		post (BI-749327)	0	0	0.0555556	0.288889	0.633333	0.744444	1
	Fraction of significant response of each mouse
		Intensity (mW)	0	70	130	211	349	521	730
	#mouse1	pre (control)	0.2	0	0.6	0.6	0.8	1	1
		post (BI-749327)	0	0	0.166667	0	0.5	0.833333	1
	#mouse2	pre (control)	0	0	0.5	0	1	1	1
		post (BI-749327)	0	0	0	0.666667	1	1	1
	#mouse3	pre (control)	0.1	0.2	0.3	0.6	0.7	0.6	1
		post (BI-749327)	0	0	0	0.2	0.4	0.4	1

## Sheet: Fig. S1A_bar
	17 mW/cm2			190 mW/cm2			294 mW/cm2
	0.1 s	0.2 s	0.5 s	0.1 s	0.2 s	0.5 s	0.1 s	0.2 s	0.5 s
	0.0511548	0.0199008	8.95597	0.568614	3.83671	0.525048	-0.423894	0.296598	2.0394
	-0.218547	-0.144293	1.2567	4.66258	5.6018	7.63388	3.09538	-0.26644	0.751471
	-0.0572679	-0.354777	0.0378736	1.58333	0.703107	6.5743	0.97289	0.81468	3.62028
	-0.45329	-0.0556053	0.0339486	-0.56229	16.7097	0.545493	6.99536	-0.231913	10.9989
	-0.277984	-0.799809	0.432063	7.23413	0.536704	10.7513	0.306105	-0.852944	1.32619
	-0.118346		-0.360121	0.615969	4.03659	4.4922
			-0.402075	-0.103869	-0.104918	8.55717
				0.343354	0.056809	11.2779
					-0.268072	11.829
					-0.410136	0.721626
					-1.10931	6.12833

## Sheet: Fig. S3C
	Control	Nifedipine
	10.7513	0.340509
	4.4922	-0.151654
	8.55717	-0.265387
	0.0347531	3.08259
	3.09697	1.71666
		-0.365122
		-0.214087

## Sheet: Fig. S4B
	Duty cycle
	0.1	0.2	0.3	0.4	0.5
	0.1	0.17	0.27	0.38	0.44
	0.07	0.17	0.29	0.47	0.73
	0.15	0.35	0.49	0.67	0.84
	0.13	0.34	0.49	0.64	0.83

[truncated: 7 more sheets: Fig. S5A, Fig. S5C, Fig. S6B, Fig. S6D, Fig. S8, Fig. S9B, Fig. S9D]
